# Supplementary material for: The Acute and Chronic Effects of Lion’s Mane Mushroom Supplementation on Cognitive Function, Stress and Mood in Young Adults: A Double-Blind, Parallel Groups, Pilot Study
Source: Nutrients. 2023 Nov 20;15(22):4842. doi: 10.3390/nu15224842 (PMC10675414; doi:10.3390/nu15224842)
Supplement: Supplementary file 1 [file nutrients-15-04842-s001.zip]

Archive with 1 entries (1 files):
- nutrients-2705549-supplementary.pdf
